# Supplementary material for: Deletion of pbpC Enhances Bacterial Pathogenicity on Tomato by Affecting Biofilm Formation, Exopolysaccharides Production, and Exoenzyme Activities in Clavibacter michiganensis
Source: Int J Mol Sci. 2023 Mar 10;24(6):5324. doi: 10.3390/ijms24065324 (PMC10049144; doi:10.3390/ijms24065324)
Supplement: Supplementary file 1 [file ijms-24-05324-s001.zip]

Archive with 1 entries (1 files):
- ijms-2061541-supplementary.pdf
